# Supplementary material for: Hysteresis-assisted shape morphing for soft continuum robots
Source: Sci Adv. 2025 Oct 15;11(42):eadx3024. doi: 10.1126/sciadv.adx3024 (PMC13155642; doi:10.1126/sciadv.adx3024)
Supplement: Supplementary file 2 — Movies S1 to S11 [file sciadv.adx3024_movies_s1_to_s11.zip]

Archive with 11 entries (11 files):
- adx3024_movie_s1.mov
- adx3024_movie_s2.mov
- adx3024_movie_s3.mov
- adx3024_movie_s4.mov
- adx3024_movie_s5.mov
- adx3024_movie_s6.mp4
- adx3024_movie_s7.mov
- adx3024_movie_s8.mov
- adx3024_movie_s9.mov
- adx3024_movie_s10.mov
- adx3024_movie_s11.mov
